# Supplementary material for: Spatial and Temporal Variation in the Antagonistic and Mutualistic Interactions among Seed Predator Arthropods, Seed-Dispersing Birds, and the Spanish Juniper
Source: Insects. 2024 Aug 18;15(8):620. doi: 10.3390/insects15080620 (PMC11354789; doi:10.3390/insects15080620)
Supplement: Supplementary file 1 [file insects-15-00620-s001.zip › Table S1.xlsx]

## Sheet: Sheet1
site	year	tree	Ncones/m2	Conediameter	Pulpmass	Ntotalseeds	Totalseedmass	DepMites	DepChalcidwasps	DepMoths	DepTotal	Ncones	Birddroppings
Sigueruelo	2007	1	8	9.309	0.24056	2.8	0.06946	0.1	0.1	0.1	0.3	30	0
Sigueruelo	2007	2	116	9.847	0.29697	3.1	0.08148	0.225806	0.0645161	0.0322581	0.322581	31	3
Sigueruelo	2007	3	60	9.426	0.24839	2.3	0.0609	0.0333333	0.0333333	0	0.0666667	30	17
Sigueruelo	2007	4	8	10.6215	0.2796	3.1	0.10366	0.129032	0.258065	0.0967742	0.483871	31	4
Sigueruelo	2007	6	64	9.921	0.30821	2.6	0.07738	0	0	0.133333	0.133333	30	0
Sigueruelo	2007	7	108	9.78	0.23608	3.6	0.08194	0.322581	0	0.0645161	0.387097	31	2
Sigueruelo	2007	8	152	10.0038	0.275512	4.375	0.0735875	0.40625	0.03125	0.28125	0.71875	32	7
Sigueruelo	2007	9	108	10.2414	0.252757	2.57143	0.0952286	0.0645161	0.258065	0.451613	0.709677	31	42
Sigueruelo	2007	10	284	9.5445	0.23875	4.4	0.09165	0.0645161	0.225806	0	0.290323	31	13
Sigueruelo	2007	11	20	10.6535	0.36573	2.1	0.08248	0	0	0.1	0.1	30	4
Sigueruelo	2007	12	132	10.8265	0.36373	3.7	0.11645	0.0606061	0.0909091	0.212121	0.363636	33	3
Sigueruelo	2007	13	172	10.722	0.31585	3.4	0.12626	0.133333	0.0666667	0.366667	0.5	30	14
Sigueruelo	2007	14	92	10.6145	0.33356	3.7	0.11455	0.424242	0.030303	0.30303	0.757576	33	35
Sigueruelo	2007	15	160	10.535	0.31858	3.1	0.11237	0.03125	0.25	0.3125	0.53125	32	9
Sigueruelo	2007	16	284	9.9635	0.25314	4.3	0.09591	0	0.0666667	0.0666667	0.133333	30	8
Sigueruelo	2007	17	424	10.1875	0.31606	2.7	0.06436	0.266667	0.1	0.166667	0.533333	30	7
Sigueruelo	2007	18	88	9.9715	0.29142	3.1	0.10877	0.3	0	0.0333333	0.333333	30	6
Sigueruelo	2007	19	864	9.4475	0.22314	3.4	0.07688	0.0333333	0.3	0.166667	0.5	30	14
Sigueruelo	2007	20	240	8.95625	0.214725	3.5	0.05785	0.8	0.0333333	0.133333	0.966667	30	29
Sigueruelo	2007	21	64	10.8906	0.25825	3.25	0.0701	0.0333333	0	0.3	0.333333	30	27
Sigueruelo	2007	22	136	10.5392	0.17585	3.16667	0.0992333	0.733333	0	0.0333333	0.766667	30	13
Sigueruelo	2007	23	48	10.59	0.242233	4	0.087	0.0294118	0.0294118	0	0.0588235	34	4
Sigueruelo	2007	24	132	10.9881	0.259625	3.25	0.0665875	0.2	0	0.266667	0.433333	30	12
Sigueruelo	2007	25	64	10.6385	0.24273	3.2	0.05058	0.1	0	0.333333	0.433333	30	15
Sigueruelo	2007	26	280	10.264	0.33886	4.3	0.13422	0.133333	0	0.0333333	0.166667	30	7
Sigueruelo	2007	27	20	10.0525	0.28007	4.1	0.0956	0.233333	0	0.266667	0.5	30	2
Sigueruelo	2007	28	64	9.8065	0.25816	3.6	0.08369	0.566667	0	0.0333333	0.6	30	8
Sigueruelo	2007	29	36	10.7245	0.39743	1.5	0.09995	0	0	0.5	0.5	30	2
Sigueruelo	2007	30	84	9.3525	0.24498	2.8	0.07949	0.1	0	0.1	0.2	30	3
Sigueruelo	2007	32	8	10.383	0.31759	2.7	0.09819	0.3	0	0.1	0.4	30	6
Sigueruelo	2007	33	88	10.7125	0.33048	3.4	0.11977	0.3125	0	0.15625	0.46875	32	3
Sigueruelo	2007	34	120	9.795	0.291063	2.875	0.0682375	0.166667	0	0	0.166667	30	22
Sigueruelo	2007	35	28	10.235	0.29531	2.8	0.10139	0.1	0	0.0333333	0.133333	30	3
Sigueruelo	2007	36	76	10.3281	0.318225	2.5	0.0901875	0.7	0.133333	0.2	0.8	30	58
Sigueruelo	2007	37	84	10.8905	0.35263	3.6	0.11387	0.0333333	0.0666667	0.233333	0.333333	30	14
Sigueruelo	2007	38	156	10.306	0.30989	2.7	0.1	0.0666667	0	0.366667	0.433333	30	14
Sigueruelo	2007	39	80	10.5925	0.31147	3.3	0.16379	0	0	0.0333333	0.0333333	30	10
Sigueruelo	2007	40	228	9.723	0.23412	4.2	0.09017	0	0.1	0.0333333	0.133333	30	12
Sigueruelo	2007	41	20	12.1956	0.5085	2.875	0.17045	0.03125	0.03125	0.53125	0.59375	32	61
Sigueruelo	2007	42	60	10.1188	0.2728	3.625	0.0805125	0.757576	0	0	0.757576	33	16
Sigueruelo	2007	43	40	10.347	0.34047	3.3	0.11228	0.333333	0.0666667	0.0666667	0.466667	30	19
Sigueruelo	2007	44	24	11.3619	0.416363	2.75	0.105487	0.448276	0	0.103448	0.551724	29	20
Sigueruelo	2007	45	36	10.4735	0.27025	2.5	0.11102	0	0.0322581	0.16129	0.193548	31	30
Sigueruelo	2007	46	36	9.736	0.24422	3.2	0.09354	0	0	0.393939	0.393939	33	36
Sigueruelo	2007	47	12	10.0305	0.27277	3.3	0.11349	0	0.037037	0.185185	0.222222	27	30
Sigueruelo	2007	48	184	10.7605	0.29257	3.8	0.14089	0.1	0.266667	0.0666667	0.433333	30	68
Sigueruelo	2007	49	32	9.86313	0.28695	2.875	0.0661625	0.354839	0.225806	0.0645161	0.645161	31	6
Sigueruelo	2007	50	168	11.1725	0.351737	4.625	0.148913	0.233333	0.1	0.5	0.666667	30	2
Sigueruelo	2007	51	28	9.5275	0.24959	3.9	0.08392	0.133333	0	0.0333333	0.166667	30	19
Sigueruelo	2007	52	32	9.13312	0.217275	3.375	0.102063	0	0.2	0.2	0.366667	30	35
Sigueruelo	2007	53	28	9.4195	0.26052	2.4	0.05914	0.0333333	0.0333333	0.0333333	0.1	30	10
Sigueruelo	2007	54	60	10.762	0.3357	3.6	0.12528	0.242424	0.0606061	0.0606061	0.333333	33	30
Sigueruelo	2007	55	48	10.597	0.31716	3.6	0.12744	0	0	0.0322581	0.0322581	31	11
Sigueruelo	2007	56	48	9.625	0.26662	2.4	0.07058	0.181818	0.030303	0.30303	0.484848	33	27
Sigueruelo	2007	57	28	10.7005	0.38861	4.3	0.10948	0	0.0333333	0.2	0.233333	30	25
Sigueruelo	2007	58	16	9.3765	0.26048	3.1	0.06145	0.3125	0	0.125	0.4375	32	20
Sigueruelo	2007	59	20	10.1965	0.28965	3.1	0.13041	0	0	0.166667	0.166667	30	26
Sigueruelo	2007	60	116	10.0175	0.3336	2.4	0.07876	0.0666667	0	0.0333333	0.1	30	5
Judes	2007	1	256	9.5455	0.27754	3.2	0.10287	0	0	0.166667	0.166667	30	4
Judes	2007	2	156	9.999	0.2713	5	0.15801	0.133333	0.166667	0.166667	0.466667	30	9
Judes	2007	3	68	9.8645	0.30271	4	0.12104	0	0.0322581	0.16129	0.193548	31	1
Judes	2007	4	76	9.7195	0.23606	3.6	0.11794	0	0.133333	0.0333333	0.166667	30	5
Judes	2007	5	488	9.0975	0.18523	3.8	0.11233	0	0.4	0.2	0.533333	30	2
Judes	2007	6	124	9.4635	0.2353	3	0.12552	0	0.366667	0.1	0.466667	30	5
Judes	2007	7	36	10.9385	0.42486	3	0.16478	0.1875	0.09375	0	0.28125	32	7
Judes	2007	8	132	10.3415	0.34736	3.1	0.10493	0.263158	0.0526316	0	0.315789	38	10
Judes	2007	9	228	9.653	0.26423	3.4	0.0932	0.0333333	0.166667	0.0333333	0.233333	30	10
Judes	2007	10	92	9.406	0.23681	2.2	0.11862	0.0645161	0.0322581	0.0322581	0.129032	31	3
Judes	2007	11	40	9.206	0.26035	3.1	0.08468	0.0882353	0.0294118	0.0882353	0.205882	34	0
Judes	2007	12	164	8.4875	0.15664	4.2	0.07551	0.2	0	0.166667	0.366667	30	3
Judes	2007	13	32	9.24	0.24801	3.3	0.0868	0.133333	0.0333333	0.1	0.233333	30	2
Judes	2007	14	24	9.9275	0.27016	2.2	0.09587	0.1	0	0.1	0.2	30	10
Judes	2007	15	72	9.4775	0.2096	3	0.08036	0.166667	0	0	0.166667	30	1
Judes	2007	16	280	9.286	0.22975	4.3	0.10595	0.1	0.0666667	0.0666667	0.233333	30	5
Judes	2007	17	240	9.225	0.24532	3.4	0.08291	0.0333333	0.2	0.0666667	0.3	30	0
Judes	2007	18	116	8.788	0.1699	2.6	0.06611	0.233333	0.0333333	0.0666667	0.333333	30	4
Judes	2007	19	88	8.565	0.20782	2.8	0.04013	0.0333333	0.2	0.0333333	0.266667	30	1
Judes	2007	20	60	10.4925	0.33408	3.6	0.10613	0.147059	0.0294118	0.176471	0.352941	34	7
Judes	2007	21	88	8.331	0.19483	2.6	0.03373	0.0666667	0.0333333	0.133333	0.233333	30	1
Judes	2007	22	76	9.241	0.18457	3.1	0.08436	0	0.266667	0.0666667	0.333333	30	1
Judes	2007	23	160	9.666	0.27429	3.2	0.11106	0	0.3	0.0666667	0.366667	30	4
Judes	2007	24	96	9.494	0.28392	2.4	0.05505	0.258065	0.0322581	0.258065	0.548387	31	1
Judes	2007	25	68	8.9125	0.161425	2.75	0.089925	0.911765	0.0882353	0	0.941176	34	1
Judes	2007	26	180	9.945	0.30357	2.7	0.09453	0	0.0967742	0	0.0967742	31	6
Judes	2007	27	160	9.60812	0.162263	4	0.0706375	0	0.166667	0.0333333	0.2	30	14
Judes	2007	28	208	9.5815	0.20318	4.4	0.1075	0.1	0.0666667	0.0666667	0.233333	30	13
Judes	2007	29	152	8.565	0.19105	2.9	0.06688	0	0.0333333	0.2	0.2	30	24
Judes	2007	30	148	10.2015	0.3335	2.4	0.07601	0.1	0	0.133333	0.233333	30	3
Judes	2007	31	44	11.2305	0.44515	3.7	0.07877	0.0333333	0.0333333	0.133333	0.2	30	10
Judes	2007	32	32	9.875	0.28075	3.2	0.10727	0.15625	0.03125	0.09375	0.21875	32	10
Judes	2007	33	64	9.4845	0.24679	2.7	0.07973	0.366667	0.166667	0.0666667	0.6	30	1
Judes	2007	34	16	9.54562	0.233763	2.5	0.08405	0.233333	0.0333333	0.266667	0.466667	30	0
Judes	2007	35	628	9.0005	0.18974	3.2	0.05773	0	0.266667	0	0.266667	30	13
Judes	2007	36	76	10.044	0.28575	2.9	0.08201	0.09375	0	0.0625	0.15625	32	7
Judes	2007	37	44	9.9355	0.24929	4.7	0.13598	0	0.09375	0.0625	0.15625	32	22
Judes	2007	38	84	9.6545	0.26166	2.5	0.05073	0	0	0.0322581	0.0322581	31	4
Judes	2007	39	16	9.81	0.25812	3.4	0.07429	0.352941	0	0.0588235	0.382353	34	15
Judes	2007	40	72	9.823	0.27037	3.6	0.11507	0	0.206897	0.0689655	0.275862	29	15
Judes	2007	41	88	10.104	0.21561	2.4	0.05082	0.0333333	0.1	0.0666667	0.2	30	6
Judes	2007	42	192	9.9145	0.31099	3.3	0.07987	0	0	0.133333	0.133333	30	57
Judes	2007	43	120	9.407	0.22708	2.9	0.09232	0.129032	0.0645161	0.0645161	0.258065	31	4
Judes	2007	44	104	9.7925	0.25253	2.7	0.08962	0.1	0.0333333	0.0333333	0.166667	30	7
Judes	2007	45	56	9.33857	0.241614	2	0.0734286	0.6	0.0666667	0.1	0.666667	30	2
Judes	2007	46	196	8.89583	0.185933	3.83333	0.0680833	0.4	0.0333333	0.4	0.733333	30	10
Judes	2007	47	88	9.379	0.26961	2	0.0531	0	0	0.290323	0.290323	31	37
Judes	2007	48	52	9.1195	0.189	3.7	0.10058	0	0.1	0	0.1	30	3
Judes	2007	49	80	9.5	0.23678	3.8	0.08808	0.133333	0.0333333	0.533333	0.666667	30	9
Judes	2007	50	160	9.04562	0.18325	2.75	0.042425	0.193548	0.16129	0.129032	0.483871	31	17
Judes	2007	51	672	8.884	0.20574	3.4	0.09279	0.0333333	0.1	0	0.133333	30	5
Judes	2007	52	40	9.205	0.217014	3	0.0730286	0.366667	0.1	0.133333	0.566667	30	12
Judes	2007	53	116	9.5745	0.24457	3.4	0.07907	0.0666667	0.0333333	0.0333333	0.133333	30	5
Judes	2007	54	28	9.002	0.20912	1.9	0.04587	0.166667	0	0.0333333	0.2	30	6
Judes	2007	56	64	8.795	0.15104	2.2	0.08149	0.176471	0.147059	0.0882353	0.382353	34	1
Judes	2007	57	28	9.09944	0.212689	2.11111	0.0595444	0	0.0625	0.4375	0.5	32	6
Judes	2007	58	96	8.478	0.1849	2	0.06394	0.366667	0.1	0.233333	0.633333	30	5
Judes	2007	59	112	9.3875	0.21384	3.4	0.07401	0	0.275862	0	0.275862	29	8
Judes	2007	60	72	8.851	0.2204	1.4	0.04834	0.0333333	0.0333333	0.2	0.233333	30	29
Buenache	2007	1	68	9.5475	0.27557	3	0.0754	0.241379	0.0689655	0.241379	0.551724	29	1
Buenache	2007	2	16	10.8825	0.394888	2.875	0.111162	0.0666667	0.1	0.5	0.666667	30	0
Buenache	2007	3	156	10.679	0.32714	3.2	0.14335	0.206897	0.172414	0.137931	0.517241	29	6
Buenache	2007	4	20	9.7415	0.24995	2.7	0.10257	0.0645161	0.0322581	0.225806	0.322581	31	5
Buenache	2007	5	28	10.0565	0.27985	3.7	0.15923	0.137931	0.103448	0.517241	0.551724	29	18
Buenache	2007	6	20	10.613	0.36566	3.2	0.0849	0.0666667	0.266667	0.433333	0.7	30	6
Buenache	2007	7	120	11.2708	0.416383	3.83333	0.173467	0.16129	0.290323	0.612903	0.870968	31	0
Buenache	2007	8	88	11.2531	0.348575	3.25	0.210888	0.0666667	0.1	0.466667	0.633333	30	7
Buenache	2007	9	204	11.2487	0.44165	4	0.174138	0.0666667	0.1	0.5	0.6	30	75
Buenache	2007	10	52	10.3355	0.29575	3.2	0.12864	0.0333333	0	0.1	0.133333	30	7
Buenache	2007	11	68	10.3275	0.3662	2.66667	0.0881333	0	0.137931	0.551724	0.655172	29	3
Buenache	2007	12	132	9.779	0.29019	3	0.0866	0.185185	0.037037	0.148148	0.37037	27	26
Buenache	2007	13	112	11.9087	0.457825	2.75	0.172588	0.1	0.0333333	0.466667	0.566667	30	11
Buenache	2007	14	56	11.2643	0.377	3.71429	0.165843	0.3	0	0.4	0.7	30	16
Buenache	2007	15	180	9.0035	0.20321	2.2	0.078	0.666667	0	0.3	0.9	30	17
Buenache	2007	16	48	9.436	0.25358	2.8	0.08346	0.166667	0.0666667	0.266667	0.466667	30	6
Buenache	2007	17	36	10.059	0.2721	4	0.14384	0.0666667	0.333333	0.4	0.766667	30	15
Buenache	2007	18	8	10.7593	0.307614	3	0.150771	0.233333	0	0.466667	0.666667	30	0
Buenache	2007	19	316	11.4213	0.424387	4.625	0.176075	0.1	0.0333333	0.5	0.6	30	88
Buenache	2007	20	24	12.285	0.468757	3.85714	0.226171	0	0.133333	0.4	0.533333	30	0
Buenache	2007	21	140	9.925	0.2323	2	0.076	0.0344828	0	0.793103	0.827586	29	68
Buenache	2007	23	56	11.6533	0.477367	4.66667	0.0900167	0.1	0.266667	0.766667	0.9	30	14
Buenache	2007	24	44	10.042	0.29351	3.3	0.10527	0	0.133333	0.3	0.433333	30	1
Buenache	2007	25	156	10.6415	0.33663	2.7	0.10775	0.0645161	0.0967742	0.0322581	0.193548	31	21
Buenache	2007	26	56	11.2775	0.416712	2.875	0.145638	0.266667	0.1	0.366667	0.7	30	5
Buenache	2007	27	52	12.1042	0.46465	1.66667	0.128983	0.1	0.0666667	0.533333	0.7	30	16
Buenache	2007	28	92	10.221	0.34002	1.9	0.07761	0	0.166667	0.133333	0.266667	30	13
Buenache	2007	29	32	10.0106	0.308075	4	0.0755875	0	0.266667	0.4	0.633333	30	33
Buenache	2007	31	124	11.133	0.3239	4.4	0.11064	0.16129	0.0645161	0.387097	0.612903	31	24
Buenache	2007	33	64	9.67286	0.192357	3.42857	0.0963714	0.142857	0.178571	0.642857	0.857143	28	4
Buenache	2007	34	32	9.477	0.1869	3.6	0.09212	0.333333	0.166667	0.466667	0.866667	30	1
Buenache	2007	35	28	10.8957	0.362186	2.71429	0.0899714	0.2	0	0.366667	0.566667	30	2
Buenache	2007	36	80	10.6343	0.327914	3.57143	0.129014	0.0666667	0.1	0.466667	0.633333	30	2
Buenache	2007	37	64	10.4935	0.30789	2.2	0.09218	0	0.3	0.5	0.666667	30	21
Buenache	2007	38	84	10.197	0.34206	2.2	0.09351	0	0.0666667	0.0333333	0.1	30	3
Buenache	2007	39	144	10.1365	0.2636	2.2	0.11036	0	0	0.103448	0.103448	29	4
Buenache	2007	40	96	9.8115	0.29626	2.5	0.06528	0.166667	0.4	0.166667	0.733333	30	39
Buenache	2007	41	52	11.22	0.35082	2	0.11778	0.166667	0.1	0.5	0.7	30	4
Buenache	2007	42	52	10.5755	0.32017	3	0.11336	0.0322581	0	0.387097	0.419355	31	7
Buenache	2007	43	40	10.6975	0.27869	3	0.13556	0.4	0.2	0.0666667	0.6	30	35
Buenache	2007	44	88	10.6188	0.2428	4.25	0.185	0	0.5	0.566667	0.933333	30	13
Buenache	2007	45	32	9.80889	0.232544	2.66667	0.114278	0	0.1	0.7	0.733333	30	8
Buenache	2007	46	40	9.8825	0.27401	2.9	0.0842	0.133333	0.0666667	0.233333	0.433333	30	9
Buenache	2007	47	56	10.0535	0.27833	3.8	0.11718	0.366667	0.1	0.133333	0.6	30	15
Buenache	2007	48	172	10.023	0.26764	3.1	0.11004	0.0333333	0.366667	0.133333	0.533333	30	10
Buenache	2007	49	36	10.9429	0.287871	2.14286	0.1113	0.0333333	0.166667	0.666667	0.8	30	1
Buenache	2007	50	92	9.51938	0.223287	2.5	0.110825	0.1	0.3	0.433333	0.733333	30	3
Buenache	2007	51	20	9.096	0.1757	2.6	0.07086	0.333333	0.0666667	0.0666667	0.466667	30	4
Buenache	2007	52	24	11.124	0.38516	2.3	0.10388	0.129032	0.0322581	0.516129	0.677419	31	0
Buenache	2007	53	192	9.643	0.24954	3.4	0.10072	0.129032	0.354839	0.0967742	0.580645	31	38
Buenache	2007	54	60	9.5615	0.20682	2.3	0.08877	0.133333	0.166667	0.1	0.4	30	9
Buenache	2007	55	128	10.1785	0.25808	2.3	0.12795	0.0333333	0.266667	0.0666667	0.366667	30	18
Buenache	2007	56	108	9.6495	0.23683	1.5	0.09733	0.433333	0.0666667	0.2	0.666667	30	17
Buenache	2007	57	84	10.678	0.27431	3.6	0.13961	0.466667	0	0.433333	0.833333	30	13
Buenache	2008	1	112	10.4835	0.33414	3.6	0.08002	0.162162	0	0.702703	0.864865	37	5
Buenache	2008	2	52	9.77056	0.273367	3.33333	0.0755333	0.142857	0.0952381	0.619048	0.857143	21	50
Buenache	2008	3	88	9.0035	0.18706	3.6	0.05904	0.2	0	0.4	0.6	30	10
Buenache	2008	4	76	10.831	0.29076	4.6	0.11958	0.0666667	0.1	0.766667	0.9	30	19
Buenache	2008	5	100	10.5825	0.30096	3.7	0.09452	0.0666667	0.266667	0.533333	0.866667	30	14
Buenache	2008	6	48	10.672	0.29184	3.9	0.1488	0.1	0.2	0.466667	0.766667	30	5
Buenache	2008	7	72	8.9975	0.182133	3.16667	0.08765	0.129032	0.0645161	0.612903	0.806452	31	8
Buenache	2008	8	272	9.97389	0.298822	3.44444	0.0821556	0.166667	0.1	0.7	0.966667	30	22
Buenache	2008	9	96	9.38375	0.18045	3.125	0.111088	0.0666667	0.133333	0.733333	0.933333	30	33
Buenache	2008	10	44	10.8355	0.31415	4.5	0.13109	0.206897	0.206897	0.482759	0.896552	29	52
Buenache	2008	11	22	9.8895	0.24845	2.3	0.04949	0.0666667	0.0333333	0.866667	0.966667	30	39
Buenache	2008	12	6	9.8875	0.26875	2	0.04945	0.0967742	0.0645161	0.774194	0.935484	31	112
Buenache	2008	13	98	10.611	0.32586	2.8	0.04994	0	0	0.9	0.9	30	33
Buenache	2008	14	82	10.165	0.295925	3.25	0.07205	0.133333	0.1	0.766667	1	30	12
Buenache	2008	15	42	9.7975	0.224162	2.5	0.091075	0.0882353	0.147059	0.529412	0.764706	34	14
Buenache	2008	16	44	10.2565	0.29056	4.7	0.08265	0.1	0.166667	0.533333	0.8	30	5
Buenache	2008	17	14	10.695	0.34705	4.75	0.112875	0.125	0.1875	0.5625	0.875	32	10
Buenache	2008	18	64	9.6345	0.24111	1.7	0.05068	0.258065	0.129032	0.290323	0.677419	31	36
Buenache	2008	19	106	9.8555	0.26839	2.4	0.0624	0.258065	0.0967742	0.548387	0.903226	31	15
Buenache	2008	20	26	10.5538	0.2781	3.75	0.087825	0.0333333	0.0666667	0.9	1	30	54
Buenache	2008	21	46	9.7665	0.2535	2.4	0.08355	0.2	0.0666667	0.533333	0.8	30	19
Buenache	2008	22	184	9.69	0.22572	3.2	0.05798	0.322581	0.225806	0.419355	0.967742	31	8
Buenache	2008	23	70	9.271	0.19524	3.3	0.10734	0.0333333	0.1	0.466667	0.6	30	25
Buenache	2008	24	42	9.786	0.291	1.9	0.03627	0.241379	0.172414	0.551724	0.965517	29	23
Buenache	2008	25	22	9.782	0.23876	3.4	0.09704	0.344828	0.206897	0.413793	0.965517	29	26
Buenache	2008	26	168	11.391	0.4129	3.6	0.14772	0.333333	0.3	0.266667	0.9	30	4
Buenache	2008	27	70	9.4245	0.2422	2.3	0.0785	0.258065	0.225806	0.354839	0.83871	31	33
Buenache	2008	28	128	8.9915	0.19548	3.1	0.07031	0.375	0.09375	0.40625	0.875	32	27
Buenache	2008	29	72	10.486	0.28261	4.2	0.15683	0.233333	0.1	0.5	0.833333	30	8
Buenache	2008	30	28	10.1444	0.268313	4.625	0.109637	0.103448	0.37931	0.413793	0.896552	29	27
Buenache	2008	31	50	10.8225	0.3183	3.2	0.11413	0.0666667	0.133333	0.533333	0.733333	30	24
Buenache	2008	32	20	10.856	0.35118	3.8	0.15496	0.0689655	0.172414	0.62069	0.862069	29	29
Buenache	2008	33	54	9.97	0.26682	3.8	0.121	0.866667	0	0.1	0.966667	30	5
Buenache	2008	34	44	9.781	0.21414	3.2	0.0806	0.933333	0	0	0.933333	30	5
Buenache	2008	35	106	10.4045	0.2544	3.4	0.08607	0.133333	0.166667	0.566667	0.866667	30	84
Buenache	2008	36	50	9.5725	0.22819	3.3	0.06956	0.2	0.2	0.5	0.9	30	24
Buenache	2008	37	208	9.987	0.24503	4.4	0.10568	0.1	0.166667	0.4	0.666667	30	23
Buenache	2008	38	30	8.74333	0.171889	4.66667	0.0728333	0.1	0.233333	0.566667	0.9	30	7
Buenache	2008	39	66	10.573	0.28741	3.7	0.10863	0.206897	0.172414	0.413793	0.793103	29	44
Buenache	2008	40	92	10.185	0.26483	2.6	0.09886	0.233333	0.266667	0.3	0.8	30	28
Buenache	2008	41	62	10.9035	0.33918	3.8	0.08253	0.193548	0.16129	0.612903	0.967742	31	2
Buenache	2008	42	104	10.2515	0.29655	3.7	0.09536	0.0689655	0.0689655	0.482759	0.62069	29	8
Buenache	2008	43	10	10.1983	0.275117	3.33333	0.125667	0.3	0.2	0.466667	0.966667	30	11
Buenache	2008	44	100	10.58	0.326971	4	0.1215	0.133333	0.466667	0.333333	0.933333	30	4
Buenache	2008	45	60	10.569	0.34709	3.9	0.11278	0.0333333	0.233333	0.633333	0.9	30	4
Buenache	2008	46	208	9.65875	0.225637	3.375	0.075775	0.40625	0.1875	0.34375	0.9375	32	5
Buenache	2008	47	304	9.936	0.28018	3.6	0.1169	0.1875	0.25	0.5	0.9375	32	61
Buenache	2008	48	128	9.7685	0.28222	3.7	0.08949	0.1	0.2	0.533333	0.833333	30	32
Buenache	2008	49	96	10.5581	0.355125	3	0.12635	0.133333	0.266667	0.466667	0.866667	30	27
Buenache	2008	50	218	10.664	0.34261	5.1	0.12194	0.0333333	0.466667	0.433333	0.933333	30	9
Buenache	2008	51	154	10.2281	0.26325	3.625	0.124613	0	0.433333	0.466667	0.9	30	3
Buenache	2008	52	144	10.5133	0.264444	3	0.111689	0.0666667	0.233333	0.6	0.9	30	24
Buenache	2008	53	126	10.8783	0.308833	2.77778	0.106467	0.6	0.1	0.233333	0.933333	30	9
Buenache	2008	54	120	9.93333	0.286583	3.16667	0.0640333	0.133333	0.433333	0.4	0.966667	30	20
Buenache	2008	55	186	9.78667	0.274989	3.55556	0.0678778	0.1	0.233333	0.466667	0.8	30	34
Buenache	2008	56	42	9.1235	0.2044	2.5	0.04372	0.4	0.133333	0.333333	0.866667	30	61
Buenache	2008	57	248	11.0075	0.34189	4.6	0.10812	0.129032	0.451613	0.354839	0.935484	31	51
Buenache	2008	58	204	11.338	0.3417	3.7	0.17523	0.0645161	0.258065	0.548387	0.870968	31	129
Buenache	2010	1	310	9.7915	0.25073	3.8	0.09629	0	0.0666667	0	0.0666667	30	1
Buenache	2010	2	364	10.3545	0.29476	4.9	0.10457	0	0	0.1	0.1	30	0
Buenache	2010	3	142	9.4865	0.22229	4.3	0.10512	0.0333333	0.0333333	0.0666667	0.133333	30	16
Buenache	2010	4	326	9.378	0.25526	3.8	0.07799	0	0	0	0	30	14
Buenache	2010	5	52	10.4945	0.33246	4.2	0.09351	0	0	0	0	30	51
Buenache	2010	6	368	10.65	0.33515	4.8	0.11425	0	0	0.266667	0.266667	30	5
Buenache	2010	7	222	10.216	0.29168	4.2	0.09862	0.0333333	0.133333	0.0333333	0.2	30	1
Buenache	2010	8	332	9.558	0.2402	3.7	0.07869	0.0333333	0.0333333	0.0333333	0.1	30	9
Buenache	2010	9	264	9.829	0.29353	3.5	0.08347	0	0	0	0	30	17
Buenache	2010	10	314	9.5185	0.21212	3.6	0.07946	0.0333333	0	0.166667	0.2	30	5
Buenache	2010	11	698	8.6345	0.18693	3.8	0.06086	0	0	0	0	30	3
Buenache	2010	12	460	10.1	0.26446	3.8	0.11038	0.0344828	0.0344828	0.0344828	0.103448	29	4
Buenache	2010	13	318	10.2965	0.28729	4.2	0.11543	0	0.0333333	0.2	0.2	30	8
Buenache	2010	14	322	8.708	0.18852	2.4	0.05834	0.0645161	0	0.0322581	0.0967742	31	15
Buenache	2010	15	448	9.9575	0.29832	4.1	0.08387	0	0	0.103448	0.103448	29	16
Buenache	2010	16	214	10.8815	0.44497	5	0.08668	0	0.0333333	0.0333333	0.0666667	30	7
Buenache	2010	17	428	9.5105	0.24114	4.6	0.08553	0.0333333	0.0333333	0.0333333	0.1	30	26
Buenache	2010	18	322	9.453	0.23	4	0.09728	0	0.0333333	0.0333333	0.0666667	30	13
Buenache	2010	19	370	9.6035	0.21222	4.4	0.11967	0.0666667	0.0333333	0.0333333	0.133333	30	4
Buenache	2010	20	148	11.046	0.4029	4.1	0.12578	0.0333333	0	0.2	0.2	30	21
Buenache	2010	21	260	8.9045	0.18922	3.7	0.06177	0.1	0	0	0.1	30	12
Buenache	2010	22	632	10.6595	0.30306	4.5	0.11153	0.0666667	0.1	0.0666667	0.2	30	9
Buenache	2010	23	134	10.301	0.3455	3.5	0.08352	0	0	0.0333333	0.0333333	30	8
Buenache	2010	24	440	9.8695	0.28114	4.7	0.09753	0	0	0.4	0.4	30	4
Buenache	2010	25	312	10.6095	0.36664	3.2	0.09359	0	0.0333333	0.233333	0.266667	30	33
Buenache	2010	26	196	9.175	0.26325	2.6	0.04886	0	0	0.0333333	0.0333333	30	47
Buenache	2010	27	344	9.5585	0.25796	3.2	0.09553	0	0.0322581	0.129032	0.16129	31	34
Buenache	2010	28	256	8.2795	0.14551	3.4	0.06708	0.166667	0	0.0666667	0.233333	30	37
Buenache	2010	29	92	9.1	0.20011	3.1	0.06067	0.1	0	0	0.1	30	39
Buenache	2010	30	130	9.685	0.20399	3	0.08973	0.344828	0	0.0344828	0.37931	29	37
Buenache	2010	31	242	9.5065	0.26325	3.9	0.05478	0.0333333	0	0	0.0333333	30	17
Buenache	2010	32	228	10.375	0.3535	3.4	0.08716	0.133333	0	0.166667	0.266667	30	14
Buenache	2010	33	198	8.1415	0.13176	3.5	0.07101	0	0	0.0714286	0.0714286	28	62
Buenache	2010	34	374	10.2745	0.31403	3.7	0.09817	0	0.0322581	0.193548	0.225806	31	29
Buenache	2010	35	330	9.1275	0.18862	2.8	0.10756	0.0333333	0.0333333	0.133333	0.2	30	27
Buenache	2010	36	364	9.0845	0.20389	3	0.0649	0.0333333	0	0.0666667	0.1	30	28
Buenache	2010	37	194	9.0525	0.19162	2.8	0.07737	0.0666667	0	0.0333333	0.1	30	55
Buenache	2010	38	166	9.4245	0.19187	3.7	0.08659	0	0	0	0	30	53
Buenache	2010	39	244	9.75	0.25278	4.1	0.10575	0	0	0.1	0.1	30	33
Buenache	2010	40	228	8.687	0.18329	2.7	0.05452	0.166667	0	0.0666667	0.2	30	53
Buenache	2010	41	280	9.1765	0.1969	3.9	0.08071	0.0357143	0	0.0357143	0.0714286	28	7
Buenache	2010	42	246	10.17	0.29106	5.3	0.11683	0.166667	0	0.2	0.333333	30	12
Buenache	2010	43	124	9.1465	0.20739	4.3	0.09925	0.0333333	0.0333333	0.1	0.166667	30	43
Buenache	2010	44	238	9.622	0.29156	5.2	0.11279	0.0322581	0	0.16129	0.193548	31	25
Buenache	2010	45	778	9.553	0.26218	3.8	0.08333	0	0	0.166667	0.166667	30	50
Buenache	2010	46	422	9.003	0.2058	4.2	0.09965	0.0333333	0	0.166667	0.2	30	61
Buenache	2010	47	454	9.0585	0.24259	3.5	0.07488	0	0	0	0	29	62
Buenache	2010	48	244	9.89	0.28695	3.9	0.09537	0.0333333	0.0333333	0	0.0666667	30	32
Buenache	2010	49	282	9.5435	0.21908	2.8	0.08337	0.2	0	0.0666667	0.266667	30	17
Buenache	2010	50	224	9.4135	0.25035	4.5	0.0747	0	0.0333333	0.2	0.233333	30	53
Buenache	2010	51	258	9.596	0.26588	3.3	0.07602	0.0322581	0.0645161	0	0.0967742	31	14
Buenache	2010	52	316	10.697	0.35968	5.1	0.12756	0	0	0.185185	0.185185	27	22
Buenache	2010	53	98	10.8885	0.35688	4.4	0.10406	0.0333333	0	0.0333333	0.0666667	30	3
Buenache	2010	54	338	10.6995	0.35177	5.1	0.1321	0	0	0.1	0.1	30	0
Buenache	2010	55	214	8.829	0.2024	2.8	0.07337	0.0333333	0	0.0333333	0.0666667	30	41
Buenache	2010	56	232	9.1415	0.22876	3.4	0.07317	0.0666667	0	0	0.0666667	30	57
Buenache	2010	57	146	9.4	0.24143	3.2	0.09573	0	0	0.0333333	0.0333333	30	93
Buenache	2010	58	330	10.1475	0.3288	3.4	0.09964	0	0.0333333	0.266667	0.3	30	68
